# Supplementary material for: Balancing Honest Assessment and Compassion for Learners Experiencing Burnout: A Workshop and Feedback Tool for Clinical Teachers
Source: MedEdPORTAL. 2024 Oct 15;20:11449. doi: 10.15766/mep_2374-8265.11449 (PMC11473647; doi:10.15766/mep_2374-8265.11449)
Supplement: Supplementary file 1 — GetINburnOUT Method.pdfAgenda.docxFacilitator Guide.docxWorkshop Presentation.pptxCases.docxOnline Workshop Evaluation.pdf [file mep_2374-8265.11449-s001.zip]

Archive with 7 entries (7 files):
- A. GetINburnOUT Model.pdf
- B. Agenda.docx
- C. Facilitator Guide.docx
- D. Workshop Presentation.pptx
- E. Cases.docx
- F. Online Workshop Evaluation.pdf
- _Educational Summary Report_11449.pdf
